# Supplementary material for: The Structure of a Gene Co-Expression Network Reveals Biological Functions Underlying eQTLs
Source: PLoS One. 2013 Apr 5;8(4):e60045. doi: 10.1371/journal.pone.0060045 (PMC3618335; doi:10.1371/journal.pone.0060045)
Supplement: Table S1 — Description of the 272 genes. Full gene description with accession number, gene name, gene description, heritability, number of eQTL, putative cis-eQTL, genomic localization, degree, hub, betweenness, cluster, differentially expressed for pH, influent for partial correlation with pH, influent for absolute value of partial correlation with pH. (XLS) [file pone.0060045.s007.xls]

## Sheet: analysis
Accession number	Gene name	Gene description	h2	Number of eQTL	cis-eQTL	SSC	Genomic localization	Degree	Hub	Betweenness	High betweenness	Cluster	Differentially expressed for pH	Influent for partial correlation with pH	Influent for absolute value of partial correlation with pH
BX673098	ACOX1	acyl-Coenzyme A oxidase 1, palmitoyl	0.133113	1		12	3878496	19		225		G1
BX675129	ALDH2	aldehyde dehydrogenase 2 family (mitochondrial)	0.301444	1	***	14	39830562	23		333		G1
BX667960	CLTA	clathrin, light polypeptide (Lca)	0.173072	1		1	248174524	24		396	*	G1
BX671434	DYSFIP1	dysferlin interacting protein 1 (toonin)	0.434022	1		12	NL (HSA17; 79.7Mb)	9		36		G1	pH
BM485010	FADD	Fas (TNFRSF6)-associated via death domain	0.494989	1		2	1355160	21		397	*	G1
BX672581	RRAS	Harvey rat sarcoma oncogene, subgroup R	0.209054	1		6	38281992	15		144		G1
BX671590	HIAT1	hippocampus abundant gene transcript 1	0.434287	1		4	NL (HSA1; 100.5Mb)	10		108		G1
BX675319	MGRN1	mahogunin, ring finger 1	0.200707	1		3	33767027	7		25		G1
BX674997	NEB	nebulin	0.61151	1		15	134024646	20		267		G1
BX925971	PSMD13	proteasome (prosome, macropain) 26S subunit, non-ATPase, 13	0.613832	1		2	139872574	18		229		G1
BX666798	SEC24A	SEC24 related gene family, member A (S. cerevisiae)	0.801594	1		2	124597532	9		47		G1
BX922566	SFXN1	sideroflexin 1	0.538033	1		2	71065070	22		411	*	G1
BX919164	TACC1	similar to TACC1 protein	0.193906	1		15	45207091	8		64		G1
AW347024	APITD1	apoptosis-inducing, TAF9-like domain 1	0.476079	2		6	47518183	20		262		G1
BX925889	CSDE1	cold shock domain containing E1, RNA-binding	0.799561	1		4	110142964	14		228		G1
BX671545	ND1	mitochondrially encoded NADH dehydrogenase 1	0.0892625	2		2	5210213	18		226		G1
BX671017	HRNBP3	RNA binding protein, fox-1 homolog (C. elegans) 3	0.397311	2		12	HTGS: chromosome 12 clone CH242-280J21	11		78		G1
BX667521	NUDT21	nudix (nucleoside diphosphate linked moiety X)-type motif 21	0.095588	1		1	88496698	19		193		G1
BX924627	PATL1	protein associated with topoisomerase II homolog 1 (yeast)	0.100019	1		2	9873639	13		87		G1
BX667801	PIK3AP1	phosphoinositide-3-kinase adaptor protein 1	0.353364	1		3	68061744	15		125		G1
scaj0013.e.07	PPIA(-like?)	peptidylprolyl isomerase A (cyclophilin A)	0.10709	1	?	1 or 18	NL (HSA7; 44.83Mb or HSA11; 3.9Mb)	14		129		G1
BX918097	SLA-1	MHC class I antigen 1 [Sus scrofa]	0.78101	1		7	24529591	14		125		G1
BX668761	TMEM201	transmembrane protein 201	0.125899	2	***	6	47060409	10		72		G1
BX925857	XRCC6	X-ray repair complementing defective repair in Chinese hamster cells 6	0.618473	1		5	3448309	8		36		G1
BX665214			0.165535	1		5	930343	16		213		G1
BX671687			0.129102	1		X	HTGS: chromosome X clone CH242-348M2	8		40		G1
BX672338			0.329874	1		?	?	17		250		G1
BX674989			0.345989	1		6	HTGS: chromosome 6 clone PigE-132C10	10		76		G1
BX675907			0.139804	1		14	135015056	19		332		G1
BX915330			0.756601	1		6	NL (HSA19; 59.06Mb)	13		99		G1
BX923052			0.302288	1		3	86461245	12		108		G1
BX923543			0.314023	1		13	142905794	17		175		G1
scaj0012.o.01			0.434338	2		?	?	14		150		G1
BX669642	SEP15	15 kDa selenoprotein	0.671884	1		4	HTGS: chromosome 4 clone CH242-518A11	14		231		G2
BX672625	B2M	beta-2 microglobulin	0.353448	1		1	132893887	14		89		G2
BX669322	BEX1	brain expressed, X-linked 1	0.2027	1		X	81892283	11		66		G2
BX671225	CCT2	chaperonin containing TCP1, subunit 2 (beta)	0.553183	1		5	30817435	19		196		G2
BI360075	C2	complement component 2	0.282552	2		7	27855793	19		202		G2
BI343797	OCLN	hypothetical gene supported by NM_031329	0.506818	1	***	16	44869908	13		114		G2
BX924010	IL8	interleukin 8	0.390583	1		8	59308466	18		139		G2		HH
BX916575	LDHA	lactate dehydrogenase 1, A chain	0.110226	1		2	38047193	12		112		G2
BX665356	MXRA8	matrix-remodelling associated 8	0.524521	1		6	42899271	11		68		G2
BX670177	PRKG2	protein kinase, cGMP- dependent, type II	0.601096	1		8	117838283	7		41		G2
BX914859	RPS15	ribosomal protein S15	0.559387	1		2	HTGS: chromosome 2 clone CH242-101J22	16		133		G2		HH	HH
BX917503	KCTD1	RIKEN cDNA 4933402K10 gene	0.239836	1		6	76692995	19		211		G2
BX674839	VANGL1	similar to loop-tail protein 2	0.70279	1		4	109308710	18		180		G2
BX917892	UBE2M	similar to ubiquitin-conjugating enzyme E2M	0.648725	1		?	?	17		194		G2
BX921953	ZYX	similar to zyxin	0.320989	1		18	5779069	17		218		G2
BX926631	SLC6A3	solute carrier family 6 (neurotransmitter transporter, dopamine), member 3	0.999991	2		16	76857719	15		120		G2
BX672692	SPARCL1	SPARC-like 1	0.263518	1		8	112914165	16		228		G2
BX671937	ZRANB1	TRAF-binding protein	0.180989	1		14	141200552	18		233		G2	pH
BX667769	TNNI1	Troponin I, slow isoform	0.595549	1		10	HTGS: chromosome 10 clone CH242-227L11	12		76		G2
BX669659	C1orf74	chromosome 1 open reading frame 74	0.709682	2		9	125542285	10		77		G2
BX921547	C22orf32	chromosome 22 open reading frame 32	0.379278	1		5	3111800	14		163		G2
BX669278	CCDC47	coiled-coil domain containing 47	0.999998	1		12	12767860	11		107		G2
BE033242	LOC100519895		0.851682	1		3	15627789	13		113		G2	pH
BX676708	MLEC	malectin	0.197321	1		14	40680563	12		81		G2
BX675488	NFU1	NFU1 iron-sulfur cluster scaffold homolog (S. cerevisiae)	0.315845	1		3	67080535	21		243		G2
BX673640	PDLIM7	PDZ and LIM domain 7 (enigma)	0.7281	2	**	2	NL (HSA5; 176.9Mb)	18		277		G2
BX668929	PLOD1	procollagen-lysine 1, 2-oxoglutarate 5-dioxygenase 1	0.324362	1		6	48878593	17		269		G2
BX914349	SUZ12	suppressor of zeste 12 homolog (Drosophila)	0.252911	1		12	40651527	26	*	398	*	G2
BX670099	TRIAP1	TP53 regulated inhibitor of apoptosis 1	0.425899	2		14	40549923	26	*	420	*	G2
BI359863			0.946474	1		16	77295384	24		397	*	G2
BX665098			0.610047	1		4	122696759	16		108		G2
BX665361			0.18888	1	*	1	147996027	17		119		G2
BX667797			0.586827	1		5	82201915	7		30		G2		HH	HL
BX668837			0.38783	1		14	115640218	5		9		G2
BX669337			0.310442	1		8	116138342	18		171		G2
BX670104			0.37843	1		14	23305860	13		95		G2
BX671117			0.61017	2		3	113556206	15		71		G2
BX673681			0.189463	1		6	28899030	18		257		G2
BX915984			0.0806339	2		13	2130446	20		280		G2
BX920480			0.64717	1		13	27203094	15		141		G2
BX920987			0.738741	1		7	84807178	23		292		G2		HH	HH
BX921227			0.175628	1		14	HTGS: chromosome 14 clone CH242-145C5	15		162		G2		LL
BX922075			0.321943	1		13	HTGS: chromosome 13 clone CH242-289B11	12		81		G2
CR939574			0.35067	3		9	48895811	11		98		G2
BX923642	ACTN2	actinin alpha 2	0.175852	1	**	14	55839663	17		237		G3
BX921890	APOA1BP	apolipoprotein A-I binding protein	0.999989	1		4	97332007	15		154		G3
BX670353	BSG	basigin	0.615687	1		2	NL (HSA19; 0.5Mb)	12		143		G3
BX671983	CALM1	calmodulin 1	0.857359	3	*	7	120028060	17		144		G3
CR939333	CENPE	cDNA sequence BC049989	0.381955	1		8	HTGS: chromosome 8 clone CH242-301K20	19		200		G3			HH
BX919214	CDKN2D	cyclin-dependent kinase inhibitor 2D (p19, inhibits CDK4)	0.806019	1		2	52951666	13		129		G3
BE235710	GTF2E1	general transcription factor II E, polypeptide 1 (alpha subunit)	0.30594	3		13	NL (HSA3; 120.4Mb)	18		196		G3
BX925576	GNAI2	GTP-binding protein (G-alpha-i2)	0.608376	1		13	27393958	17		146		G3			HH
BX925666	IK	IK cytokine	0.999998	1	**	2	129375411	13		105		G3
BF443844	IL13RA2	interleukin 13 receptor, alpha 2	0.669125	1		X	92340247	8		36		G3
BX668068	KIF13B	kinesin family member 13B	0.232936	2		14	13027666	21		223		G3
BX924905	MRPL41	mitochondrial ribosomal protein L41	0.388798	1		?	NL (HSA9; 140.4Mb)	18		183		G3
BX668062	MTIF2	mitochondrial translational initiation factor 2	0.628057	1		3	80146263	13		113		G3
BI337726	PARD3	par-3 (partitioning defective 3) homolog (C. elegans)	0.0765525	1		10	54109723	19		270		G3
BX919921	PRDX4	peroxiredoxin 4	0.12422	1		X	18634687	28	*	431	*	G3
BX914960	PABPN1	poly(A) binding protein, nuclear 1	0.856291	1		7	82058688	18		161		G3
BX669206	PPP1R2P3	protein phosphatase 1, regulatory (inhibitor) subunit 2 pseudogene 3	0.251026	1		X	57795136	17		182		G3
CR939725	RPL6	ribosomal protein L6	0.38819	1		14	NL (HSA12; 112.84Mb)	23		299		G3
BX916487	ILKAP	RIKEN cDNA 0710007A14 gene	0.419109	1		15	130378706	13		94		G3
BX920352	SMARCC2	RIKEN cDNA 5930405J04 gene	0.253682	1		5	20481853	17		180		G3
BX667519	TREX1	RIKEN cDNA 6620401K05 gene	0.731533	1		13	26220308	16		168		G3
BX676749	SLN	sarcolipin	0.389303	1		9	35785104	15		95		G3
BX673410	SEPW1	selenoprotein W, 1	0.382514	1		6	HTGS: chromosome 6 clone CH242-139A20	19		228		G3
CR940286	TRIM33	similar to Transcription intermediary factor 1-gamma (TIF1-gamma) (RET-fused gene 7 protein) (Rfg7 protein) (Tripartite motif protein 33)	0.620859	3		4	110549530	7		25		G3
BX917769	UBAP1	similar to ubiquitin associated protein	0.0863495	1		10	31048591	13		93		G3		LL	HL
BX920660	SON	SON DNA binding protein	0.297756	1		13	HTGS: chromosome 13 clone CH242-402L17	24		403	*	G3
BX668138	ATXN7L3B	ataxin 7-like 3B	0.312914	1		5	37683046	19		128		G3
BX670548	C11orf59	late endosomal/lysosomal adaptor, MAPK and MTOR activator 1	0.85231	1		9	6109409	16		202		G3
BX915577	CLPTM1L	CLPTM1-like	0.410931	1		16	76774814	14		144		G3
BX919855	COMMD1	copper metabolism (Murr1) domain containing 1	0.948795	2		3	73410604	18		157		G3
BX676664	EIF3CL	eukaryotic translation initiation factor 3, subunit C	0.318793	1		3	NL (HSA16; 28.3Mb)	14		108		G3
BX668509	EMG1	EMG1 nucleolar protein homolog (S. cerevisiae)	0.715097	2	***	5	59 719 389 HTGS: chromosome 5 clone CH242-57N6	13		92		G3
BX672059	GLRX3	glutaredoxin 3	0.382971	1		14	146351559	16		201		G3
CR939172	HNRNPA1	heterogeneous nuclear ribonucleoprotein A1	0.1274	1	***	5	17965685	18		202		G3		HL
BX670678	HSP90B1	heat shock protein 90kDa beta (Grp94), member 1	0.463139	1		5	75623541	18		198		G3
BX924352	PRPF40A	PRP40 pre-mRNA processing factor 40 homolog A (S. cerevisiae)	0.837403	1		15	56442422	20		229		G3
BX921514	RPS4	ribosomal protein S4	0.148391	1		X	57345690	21		263		G3
BX919638	SLA-1	MHC class I antigen 1 [Sus scrofa]	0.064001	1		7	24379104	14		221		G3
BX671424	SYS1	SYS1 Golgi-localized integral membrane protein homolog (S. cerevisiae)	0.950455	1		17	30817435	19		266		G3
X91330	TBC1D15	TBC1 domain family, member 15	0.207771	2		5	34972131	18		196		G3
BX670220	THYN1	thymocyte nuclear protein 1	0.724178	2	***	9	59364312	23		325		G3			HH
BX667943			0.4291	1		12	HTGS: chromosome 12 clone CH242-192P8	17		183		G3
BX668043			0.617503	1		5	HTGS: chromosome 5 clone CH242-335H3	16		153		G3
BX671723			0.0680528	1		7	27513052	12		77		G3
BX673689			0.112364	1		2	6629618	11		101		G3
BX676386			0.449042	1		3	22970683	22		416	*	G3
BX676495			0.0652208	2		13	HTGS: chromosome 13 clone CH242-81A22	22		430	*	G3
BX917034			0.872516	1		2	HTGS: chromosome 2 clone CH242-499G11	20		220		G3
BX917871			0.23247	1		18	6341615	14		177		G3
BX918744			0.158117	1		17	8354920	6		18		G3
BX920718			0.640264	1		10	HTGS: chromosome 10 clone CH242-185E20	16		182		G3
BX921641			0.259468	1		6	HTGS: chromosome 6 clone CH242-237G20	28	*	537	*	G3
BX924180			0.472607	2		12	3275718	25		364	*	G3
BX924187			0.125136	1		12	17780646	8		53		G3			HL
BX924343			0.243744	1		12	HTGS: chromosome 12 clone CH242-192P8	17		182		G3
BX924633			0.305586	1		2	NL (HSA19; 3.05Mb)	23		297		G3
BX927037			0.472843	1		3	91102425	19		240		G3
CR940191			0.454534	3		8	19160598	14		126		G3
BX923008	B2M	beta-2 microglobulin	0.186489	1		1	132893887	20		323		G4
BX922886	FTCD	formiminotransferase cyclodeaminase	0.627868	1		13	HTGS: chromosome 13 clone CH242-139L5	17		165		G4
BX669907	GPI	glucose phosphate isomerase	0.616231	2		6	29454573	28	*	431	*	G4		HH	HH
BX667648	H2AFY	H2A histone family, member Y	0.999971	1		2	124915153	23		318		G4
BX667979	ITGA8	integrin alpha 8	0.633613	1	*	10	44214211	15		166		G4
BX925574	KPNA1	karyopherin (importin) alpha 1	0.108322	1		13	HTGS: chromosome 13 clone CH242-523J17	20		262		G4
BX924224	LSM2	LSM2 homolog, U6 small nuclear RNA associated (S. cerevisiae)	0.529102	1		7	HTGS: chromosome 7 clone CH242-426F21	11		72		G4
BX667496	RPS11	ribosomal protein S11	0.132876	1		6	38212677	14		149		G4		LH	HH
BG382531	Arhgap8	RIKEN cDNA B230365D05 gene	0.44288	1		5	1128248	13		70		G4		HH
BX673517	RNF2	ring finger protein 2	0.665667	1		9	118725649	23		250		G4		HH	HH
BX668515	UBE2H	similar to Ubiquitin-conjugating enzyme E2 H (Ubiquitin-protein ligase H) (Ubiquitin carrier protein H) (UBCH2) (E2-20K)	0.999998	1		18	17243449	19		364	*	G4
BX925690	SYNGR2	synaptogyrin 2	0.999987	2	*	12	NL (HSA17; 76.1Mb)	20		298		G4
BX668617	THRB	thyroid hormone receptor beta	0.686195	1		13	9061355	16		184		G4
BX669094	EAPP	E2F-associated phosphoprotein	0.195038	1	**	7	70915700	13		34		G4		HH	HH
BX922610	LMF1	lipase maturation factor 1	0.171394	1		3	35809823	13		103		G4
BX673441	PDLIM7	PDZ and LIM domain 7 (enigma)	0.999905	1		2	NL (HSA5; 176.9Mb)	20		279		G4
BX674167	PSMC3IP	PSMC3 interacting protein	0.071309	1		12	17803639	11		66		G4
BX922293	XIAP	X-linked inhibitor of apoptosis	0.392331	1		X	99196740	11		105		G4
BX671131			0.6419	1		4	67343438	18		141		G4		HH	HH
BX673501			0.251545	1		?	?	18		178		G4		HH	HH
BX674063			0.684928	1		13	HTGS: chromosome 13 clone CH242-385K21	18		162		G4		HH	HH
BX917912			0.231983	1		4	96477155	8		36		G4
BX918923			0.464494	3		7	136347079	19		253		G4		HH
BX919092			0.537866	1		13	9468442	10		109		G4
BX920538			0.369199	2		6	100270053	16		153		G4
BX922053			0.43737	1		13	98789160	9		49		G4
BX922491			0.379883	2		3	35463086	22		268		G4		HH	HH
X91721			0.589517	1		5	83134096	15		83		G4		HH
BX922063	ANXA7	annexin A7	0.171742	1		14	79466191	18		210		G5
BX914862	CSNK1A1	casein kinase 1, alpha 1	0.199668	1		2	136113924	21		222		G5
BX924184	COMT	catechol-O-methyltransferase	0.216136	1		14	52652282	12		122		G5
BX923196	CXCL12	chemokine (C-X-C motif) ligand 12	0.0823574	1		14	95927440	11		93		G5
CR940029	CFL2	cofilin 2 (muscle)	0.112899	1		7	70883196	21		228		G5
BG609848	TEC	cytoplasmic tyrosine kinase, Dscr28C related (Drosophila)	0.491614	4		8	32573587	17		225		G5
BF080910	DAPK1	death associated protein kinase 1	0.437839	3		10	26982126	14		148		G5
BX669670	COQ4	DNA segment, Chr 2, ERATO Doi 97, expressed	0.369818	2	***	1	283401097	20		272		G5
BX920790	EEF1A1	eukaryotic translation elongation factor 1 alpha 1	0.568481	1	**	1	97615777	21		250		G5
X91327	LPL	lipoprotein lipase	0.581764	1		14	3857158	15		196		G5
BX922608	MDH2	malate dehydrogenase 2, NAD (mitochondrial)	0.16917	1	***	3	(8.4-8.6Mb) HTGS: chromosome 3 clone CH242-192J6	20		391	*	G5
CR939072	MGST1	microsomal glutathione S-transferase 1	0.167927	1		2	5172697	15		142		G5
BX676474	ODC1	ornithine decarboxylase 1	0.364088	1		3	HTGS: chromosome 3 clone CH242-272H10	23		327		G5
BX669627	PPP2R4	protein phosphatase 2A, regulatory subunit B (PR 53)	0.427117	1		1	284105502	20		336		G5
BX668097	RPS5	ribosomal protein S5	0.141389	1		6	123182198	19		291		G5
BX664914	SLC25A22	RIKEN cDNA 1300006L01 gene	0.108592	1		2	173164	21		341		G5
BX665555	SELH	RIKEN cDNA 2700094K13 gene	0.0921992	1		2	11233993	10		80		G5
CR939157	PDE4DIP	RIKEN cDNA 9430063L05 gene	0.0586184	1		4	104864634	12		70		G5
BX672614	S100A4	S100 calcium binding protein A4	0.140186	1		4	100150771	10		64		G5
BX918579	SLC35B2	solute carrier family 35, member B1	0.346036	1		7	45773111	21		321		G5
BX665506	XBP1	X-box binding protein 1	0.792483	1		14	46573617	17		315		G5
BX676022	ANKRD40	ankyrin repeat domain 40	0.471344	1		12	23993531	19		276		G5
BX669646	APIP	APAF1 interacting protein	0.47417	2		2	24536302	7		25		G5
CR939303	ARFIP1	ADP-ribosylation factor interacting protein 1	0.999988	1	*	8	65264035	18		225		G5
BX671296	C19orf62	BRISC and BRCA1 A complex member 1	0.094234	1		2	HTGS: chromosome 2 clone CH242-367P7	18		237		G5
BX925875	DDX3X	DEAD (Asp-Glu-Ala-Asp) box polypeptide 3, X-linked	0.165631	1		X	36698926	12		81		G5
BX669102	FAM151B	family with sequence similarity 151, member B	0.589882	1		2	78458481	21		369	*	G5
BX667038	PRPF3	PRP3 pre-mRNA processing factor 3 homolog (S. cerevisiae)	0.996589	1		4	HTGS: chromosome 4 clone CH242-56F14	6		23		G5
BX916849	QIL1	C19orf70 chromosome 19 open reading frame 70;P117; QIL1	0.218296	1		2	49381221	14		147		G5
BX670978	RNASEK	ribonuclease, RNase K	0.719736	1		12	49579326	22		386	*	G5
BX667931	TMEM14C	transmembrane protein 14C	0.315424	1		7	7876741	16		195		G5
BX914885	TMEM223	transmembrane protein 223	0.916355	2		2	HTGS: chromosome 2 clone CH242-117L2	14		167		G5
BX665674			0.636203	1		14	12203036	12		87		G5
BX668060			0.780491	3		3	HTGS: chromosome 3 clone CH242-86F15	11		94		G5
BX669689			0.244808	2	*	13	79001370	11		71		G5
BX914936			0.112951	1		10	11560246	23		379	*	G5
BX917123			0.0857426	1		?	?	13		196		G5		HH
BX919747			0.659537	1		2	48512870	9		50		G5
BX922943			0.113067	2		3	37868546	16		215		G5
BX923207			0.446433	1		?	RP44-177F6	16		183		G5
Z72420			0.288369	1		6	HTGS: chromosome 6 clone CH242-209A13	12		199		G5
BX671367	AGPS	alkylglycerone phosphate synthase	0.262179	1		15	30817435	23		74		G6
BX671513	ATP2A1	ATPase, Ca++ transporting, cardiac muscle, fast twitch 1	0.853978	1		3	16679347	25		12		G6
BX918804	BMPR2	bone morphogenetic protein receptor, type II (serine/threonine kinase)	0.622109	1		15	99680750	26	*	181		G6
X93235	FTH1	ferritin heavy chain	0.274856	1		2	NL (HSA11; 61.7Mb)	26	*	492	*	G6
BX923900	N4BP2	FLJ10680 protein	0.178922	1		8	26656319	27	*	133		G6
BX920846	MGP	matrix Gla protein	0.452456	1	**	5	54978407	29	*	404	*	G6
BX925493	MYH2	myosin, heavy polypeptide 1, skeletal muscle, adult	0.0811453	1		12	52334731	22		51		G6
BF442271	RAB40B	RAB40B, member RAS oncogene family	0.623287	1		12	125506	25		71		G6
BX672619	RPL27A	ribosomal protein L27a	0.181448	2		9	139314	19		192		G6
BX921880	DGKI	RIKEN cDNA C130010K08 gene	0.337514	1		18	10586315	26	*	149		G6
BX918773	SSR4	signal sequence receptor 4	0.719229	1		X	122653721	27	*	523	*	G6
BX671556	STC1	stanniocalcin 1	0.27986	3		14	7919131	23		27		G6
BX919342	TPM3	tropomyosin 3	0.600572	1		4	99606789	29	*	191		G6
BE013399	CCAR1	cell division cycle and apoptosis regulator 1	0.419172	1		14	75038561	21		485	*	G6
BX915971	CCDC56	coiled-coil domain containing 56	0.999974	1		12	17664426	23		198		G6
BX917570	FBXL3	F-box and leucine-rich repeat protein 3	0.376604	1		11	48079730	20		11		G6
BX670979	LIN52	lin-52 homolog (C. elegans)	0.740769	1		7	105596984	26	*	341		G6
BX672573	LOC100513192		0.845594	1	**	18	49162725	26	*	23		G6
BX925617	RPL7L1	ribosomal protein L7-like 1	0.390157	1		7	43794092	26	*	270		G6
BX919510	SLA-1	MHC class I antigen 1 [Sus scrofa]	0.555911	2		7	24396918	27	*	206		G6
BX669006	UTP23	UTP23, small subunit (SSU) processome component, homolog (yeast)	0.933633	3		4	21890703	29	*	289		G6
AW359912			0.75475	1		?	?	26	*	80		G6
BX671472			0.174023	1		?	?	24		11		G6
BX674324			0.452672	2		?	?	25		12		G6
BX674399			0.706691	1		2	129170056	16		239		G6
BX674550			0.366855	2		?	?	23		164		G6
BX915888			0.359384	2		9	65878474	27	*	97		G6
X91724			0.562615	1		1	3135950	24		32		G6
BX923486	AARS	alanyl-tRNA synthetase	0.363555	1		6	9560135	9		42		G7
BG834885	ACTR6	ARP6 actin-related protein 6 homolog (yeast)	0.226588	2		5	79605609	17		277		G7
BX670899	B2M	beta-2 microglobulin	0.111517	1		1	132895895	15		166		G7
BX917307	CD81	CD 81 antigen	0.268475	1		2	NL (HSA11; 2.1Mb)	21		240		G7
BX922995	EMP1	epithelial membrane protein 1	0.0981949	1		5	56334205	24		431	*	G7		HL	HH
BX917379	EEF1A2	eukaryotic translation elongation factor 1 alpha 1	0.0511522	1		9	HTGS: chromosome 9 clone CH242-5N9	23		242		G7
BX915803	FKBP8	FK506 binding protein 8	0.440048	1		2	62522734	18		195		G7
BX669894	H3F3B	H3 histone, family 3B	0.149258	1		12	3984296	24		338		G7
BX672254	IMMT	inner membrane protein, mitochondrial	0.46174	2		3	HTGS: chromosome 3 clone CH242-18K16	19		204		G7
BX914517	MTCH1	mitochondrial carrier homolog 1 (C. elegans)	0.259003	1		7	37250753	14		91		G7
BX916347	PRPS1	phosphoribosyl pyrophosphate synthetase 1	0.599658	1		X	86170405	15		121		G7
BX671790	PCBP2	poly(rC) binding protein 2	0.172573	1	***	5	17233148	26	*	244		G7
BX676780	ROCK2	Rho-associated coiled-coil forming kinase 2	0.515194	1		3	116313402	25		395	*	G7
BX919643	GNG10	RIKEN cDNA 2010203O07 gene	0.247014	1		1	265345010	23		278		G7
BX676730	PABPC1	RIKEN cDNA 4932702K14 gene	0.564641	1		4	36614599	13		95		G7
BX669065	RBM9	RNA binding motif protein 9	0.467856	1		5	8409188	16		182		G7
BX669509	SEPP1	selenoprotein P, plasma, 1	0.510325	1		16	24823564	20		175		G7
BG833755	TJP3	similar to tight junction protein 3	0.224928	1		2	48256200	19		149		G7
CR939154	SNW1	SKI interacting protein	0.166107	1	*	7	NL (HSA14; 78.1Mb)	13		51		G7
BX666239	TYR	tyrosinase	0.999934	1		9	22725579	20		180		G7
BX672767	ACBD5	acyl-CoA binding domain containing 5	0.670989	2		10	47059802	10		59		G7
BX917115	CCDC56	coiled-coil domain containing 56	0.306068	3		12	17664426	16		148		G7
BX919061	FITM1	fat storage-inducing transmembrane protein 1	0.3442	1		7	81508110	23		240		G7
BX924513	RBM24	RNA binding motif protein 24	0.349813	1		7	13567724	19		227		G7
BX923113	SLA-1	MHC class I antigen 1 [Sus scrofa]	0.358392	1		7	24396920	22		261		G7
BX916061	SLC39A14	solute carrier family 39 (zinc transporter), member 14	0.426209	1		14	6638995	27	*	436	*	G7
BX667673	TMEM126B	transmembrane protein 126B	0.240554	1		9	19801896	22		211		G7
BX667806			0.584975	2		5	64026306	8		43		G7
BX676048			0.43756	1	***	16	62897213	24		307		G7
BX915764			0.440009	2		14	117709482	23		248		G7
BX918369			0.141784	1		8	114896307	20		191		G7
BX918478			0.483037	1		11	70220333	18		215		G7
BX918989			0.203704	1		6	122495806	18		181		G7
BX919942			0.354166	1		?	RP44-297H9	22		255		G7
BX920880			0.0932962	1	*	1	34924619	22		279		G7
BX923281			0.553176	1		6	117911341	8		42		G7
BX926575			0.406794	1	*	13	22174509	15		100		G7
BX926921			0.398821	1		10	HTGS: chromosome 10 clone CH242-142D2	17		164		G7
CR939198			0.63915	1		15	44989297	20		145		G7
CR939593			0.419843	1	***	1	52395638	13		188		G7
* means the gene is on the same chromosome than its eQTL; ** and *** means that the gene and its eQTL colocalized (see Liaubet et al. 2011, Additional file 3 for details).
B2M are presented by 3 transcripts, BX923008 is completely included in the two others and BX670899 is about twice longer that the two others.
The two accession numbers are corresponding to two different transcripts coding PDLIM7. The genomic localization of PDLIM7 by comparative genomics corresponds to SSC2 around 69.49 Mb.
Four transcripts are coding SLA-1 but the BX919510 transcript seems to be highly polymorphic.
Even if the two transcripts coding CCDC56 have eQTL on different chromosomes, at lower significance, the missing eQTL is observable.
